# Supplementary material for: dLagM: An R package for distributed lag models and ARDL bounds testing
Source: PLoS One. 2020 Feb 21;15(2):e0228812. doi: 10.1371/journal.pone.0228812 (PMC7034805; doi:10.1371/journal.pone.0228812)
Supplement: S1 Code — All the scripts used to implement analyses are given in the supporting electronic document available at https://doi.org/10.1371/journal.pone.0228812. (R) [file pone.0228812.s001.R]

# --- PRE-PROCESSING AND PRELIMINARY TESTS ---
rm(list=ls()) 
library(dLagM)
library(tictoc)
library(lmtest)
library(tseries)
library(forecast)
library(pracma)
library(egcm)
# seaLevelTemp dataset
data(seaLevelTempSOI)
head(seaLevelTempSOI)

level.ts <- ts(seaLevelTempSOI[,1], start = c(1885,7),  freq = 12)
temp.ts <- ts(seaLevelTempSOI[,2], start = c(1885,7),   freq = 12)
soi.ts <- ts(seaLevelTempSOI[,3], start = c(1885,7),   freq = 12)

ets(level.ts) # ETS detects neither a seasonal nor a trend component for the sea levels series.
ets(temp.ts) # ETS detects neither a seasonal nor a trend component for the temperature series.
ets(soi.ts) # ETS detects neither a seasonal nor a trend component for the SOI series.

# TEST THE STATIONARITY
adf.test(level.ts)
kpss.test(level.ts)
pp.test(level.ts)

adf.test(temp.ts)
kpss.test(temp.ts)
pp.test(temp.ts)

adf.test(soi.ts)
kpss.test(soi.ts)
pp.test(soi.ts)

# GRANGER TEST OF CAUSALITY
M <- 20 # Maximum lags to be considered for testing
grgPvalueLevel1 <- array(NA, M)
grgPvalueLevel2 <- array(NA, M)
grgPvalueTemp1 <- array(NA, M)
grgPvalueTemp2 <- array(NA, M)
grgPvalueSoi1 <- array(NA, M)
grgPvalueSoi2 <- array(NA, M)
for ( i in 2:M){
  grgPvalueLevel1[i] <- grangertest(level.ts ~ temp.ts, order = i)$`Pr(>F)`[2]
  grgPvalueLevel2[i] <- grangertest(level.ts ~ soi.ts, order = i)$`Pr(>F)`[2]
  grgPvalueTemp1[i] <- grangertest(temp.ts ~ level.ts, order = i)$`Pr(>F)`[2]
  grgPvalueTemp2[i] <- grangertest(temp.ts ~ soi.ts, order = i)$`Pr(>F)`[2]
  grgPvalueSoi1[i] <- grangertest(soi.ts ~ level.ts, order = i)$`Pr(>F)`[2]
  grgPvalueSoi2[i] <- grangertest(soi.ts ~ temp.ts, order = i)$`Pr(>F)`[2]
}
# Plot the p-values against lag order to see the impact of lag order
plot(grgPvalueLevel1, type = "b", main = "P-values of the Granger test for 
     sea levels ~ temperature.", xlab = "Order", ylab = "p-value")
abline(h = 0.1, col = "blue", lty = 2)

plot(grgPvalueLevel2, type = "b", main = "P-values of the Granger test for 
     sea levels ~ soi", xlab = "Order", ylab = "p-value")
abline(h = 0.1, col = "blue", lty = 2)

plot(grgPvalueTemp1, type = "b", main = "P-values of the Granger test for 
     temperature ~ sea levels.", xlab = "Order", ylab = "p-value")
abline(h = 0.1, col = "blue", lty = 2)

plot(grgPvalueTemp2, type = "b", main = "P-values of the Granger test for 
     temperature ~ soi", xlab = "Order", ylab = "p-value")
abline(h = 0.1, col = "blue", lty = 2)

plot(grgPvalueSoi1, type = "b", main = "P-values of the Granger test for 
     SOI ~ sea levels.", xlab = "Order", ylab = "p-value")
abline(h = 0.1, col = "blue", lty = 2)

plot(grgPvalueSoi2, type = "b", main = "P-values of the Granger test for 
     SOI ~ temperature.", xlab = "Order", ylab = "p-value")
abline(h = 0.1, col = "blue", lty = 2)

grangertest(level.ts ~ temp.ts, order = 5)
grangertest(level.ts ~ soi.ts, order = 4)
grangertest(temp.ts ~ level.ts, order = 4)
grangertest(temp.ts ~ soi.ts, order = 3)
grangertest(soi.ts ~ level.ts, order = 12)
grangertest(soi.ts ~ temp.ts, order = 9)

# --- PRE-PROCESSING AND PRELIMINARY TESTS ---

############################################################################
## Supplementary R Scripts to the article                                 ##
## dLagM: An R package for distributed lag models and ARDL bounds testing ##
## by Haydar Demirhan                                                     ##
## starts here.                                                           ##
############################################################################

library(dLagM)
library(tictoc)
library(lmtest)
data(seaLevelTempSOI)
level.ts <- ts(seaLevelTempSOI[1499:1595,1], start = c(2005,5), freq = 12)
temp.ts <- ts(seaLevelTempSOI[1499:1595,2], start = c(2005,5), freq = 12)


rolCorPlot(y = level.ts, x = temp.ts, width = c(3, 5, 7, 11), level = 0.95, 
           main = "Rolling correlations between sea levels and temperature", SDtest = TRUE)

dlmFit1 <- dlm(formula =  GMSL ~ LandOcean , data = seaLevelTempSOI, q = 7)
summary(dlmFit1)
residuals(dlmFit1)
coef(dlmFit1)
fitted(dlmFit1)

remove = list(LandOcean = c(0,1,2))
remove
dlmFit2 <- dlm(formula = GMSL ~ -1 + LandOcean , data = seaLevelTempSOI, q = 6, remove = remove)
summary(dlmFit2)

polyFit1 <- polyDlm(x = seaLevelTemp$LandOcean,  y = seaLevelTempSOI$GMSL,  q = 5,  k = 2,  show.beta = TRUE)
summary(polyFit1)
residuals(polyFit1)
coef(polyFit1)
fitted(polyFit1)

KoyckFit <- koyckDlm(x = seaLevelTempSOI$LandOcean,  y = seaLevelTempSOI$GMSL)
summary(KoyckFit, diagnostics=TRUE)
residuals(KoyckFit)
coef(KoyckFit)
fitted(KoyckFit)


formula1 <- GMSL ~ LandOcean + SOI
remove <- list(p = list(SOI = c(2)))
ARDLfit1 <- ardlDlm(formula = formula1,  data = seaLevelTempSOI, p = 2,  q = 4,  remove = remove )
summary(ARDLfit1)
residuals(ARDLfit1)
coef(ARDLfit1)
fitted(ARDLfit1)

remove <- list(p = list(LandOcean = c(1), SOI = c(1,2)))
ARDLfit2 <- ardlDlm(formula = formula1,  data = seaLevelTempSOI, p = 2,  q = 4,  remove = remove )
summary(ARDLfit2)

x <- matrix(c(0.06, 0.07, 0.08, 13.9, 8.1, -0.5), nrow = 2, ncol = 3, byrow = T)
forecast(model = ARDLfit2 , x = x , h = 3, interval = TRUE)$forecasts

sortScore(x = MASE(dlmFit1, dlmFit2, KoyckFit, ARDLfit2), score = "mase")
GoF(dlmFit1, dlmFit2, KoyckFit, ARDLfit2)


# Trials for the comparison of the full-search and proposed algorithms
tic("Standard")
orders1<- ardlBoundOrders(data = seaLevelTempSOI, formula = formula1, ic = "AIC", max.p = 10,  max.q = 10, FullSearch = TRUE)
toc()
orders1$p
orders1$q
orders1$min.Stat
tic("Proposed")
orders2 <- ardlBoundOrders(data = seaLevelTempSOI, formula = formula1, ic = "AIC", max.p = 10,  max.q = 10)
toc()
orders2$p
orders2$q
orders2$min.Stat


library(dynamac)
data(ineq)
formula2 <- concern ~ incshare10 + urate
tic("Standard")
orders1<- ardlBoundOrders(data = ineq, formula = formula2, ic = "AIC", max.p = 5,  max.q = 5, FullSearch = TRUE)
toc()
orders1$p
orders1$q
orders1$min.Stat
tic("Proposed")
orders2 <- ardlBoundOrders(data = ineq, formula = formula2, ic = "AIC", max.p = 5,  max.q = 5)
toc()
orders2$p
orders2$q
orders2$min.Stat

library(dynlm)
data(M1Germany)
formula3 <- logm1 ~ loggnp + interest
tic("Standard")
orders1<- ardlBoundOrders(data = M1Germany, formula = formula3, ic = "AIC", max.p = 7,  max.q = 7, FullSearch = TRUE)
toc()
orders1$p
orders1$q
orders1$min.Stat
tic("Proposed")
orders2 <- ardlBoundOrders(data = M1Germany, formula = formula3, ic = "AIC", max.p = 7,  max.q = 7)
toc()
orders2$p
orders2$q
orders2$min.Stat

formula5 <- logm1 ~ loggnp + interest + logprice
tic("Standard")
orders1<- ardlBoundOrders(data = M1Germany, formula = formula5, ic = "AIC", max.p = 5,  max.q = 5, FullSearch = TRUE)
toc()
orders1$p
orders1$q
orders1$min.Stat
tic("Proposed")
orders2 <- ardlBoundOrders(data = M1Germany, formula = formula5, ic = "AIC", max.p = 5,  max.q = 5)
toc()
orders2$p
orders2$q
orders2$min.Stat

library(dlnm)
data(chicagoNMMAPS)
chicagoData <- data.frame(chicagoNMMAPS$death, chicagoNMMAPS$temp, chicagoNMMAPS$o3)
colnames(chicagoData) <- c("death", "temp" , "o3")
formula4 <- death ~ o3 + temp
tic("Standard")
orders1<- ardlBoundOrders(data = chicagoData, formula = formula4, ic = "AIC", max.p = 5,  max.q = 5, FullSearch = TRUE)
toc()
orders1$p
orders1$q
orders1$min.Stat

tic("Proposed")
orders2 <- ardlBoundOrders(data = chicagoData, formula = formula4, ic = "AIC", max.p = 5,  max.q = 5)
toc()
orders2$p
orders2$q
orders2$min.Stat

# Implement ARDL bounds test
orders2 <- ardlBoundOrders(data = seaLevelTempSOI, formula = formula1, ic = "BIC", max.p = 10,  max.q = 10)
orders2$p
orders2$q
orders2$min.Stat
p <- data.frame(orders2$q , orders2$p ) + 1
test1 <- ardlBound(data = seaLevelTempSOI, formula = formula1, case = 3, p = p, ECM = TRUE)
summary(test1$model$modelFull)
